# Supplementary material for: Electrocardiographic Predictors of Atrial Fibrillation
Source: Med Sci (Basel). 2023 Apr 7;11(2):30. doi: 10.3390/medsci11020030 (PMC10123668; doi:10.3390/medsci11020030)
Supplement: Supplementary file 1 [file medsci-11-00030-s001.zip]

Archive with 1 entries (1 files):
- medsci-2302940-supplementary.pdf
